# Supplementary material for: Modularized Genes in an Adrenal Pathway Reveal a Novel Mechanism in Hypertension Pathogenesis
Source: Int J Mol Sci. 2025 Apr 17;26(8):3782. doi: 10.3390/ijms26083782 (PMC12027864; doi:10.3390/ijms26083782)
Supplement: Supplementary file 1 [file ijms-26-03782-s001.zip]

Archive with 1 entries (1 files):
- ijms-3474079-supplementary.pdf
